# Supplementary material for: Subspecies Taxonomy and Inter-Population Divergences of the Critically Endangered Yellow-Breasted Bunting: Evidence from Song Variations
Source: Animals (Basel). 2022 Sep 4;12(17):2292. doi: 10.3390/ani12172292 (PMC9454650; doi:10.3390/ani12172292)
Supplement: Supplementary file 1 [file animals-12-02292-s001.zip]

Archive with 1 entries (1 files):
- animals-1866195-supplementary-updated.pdf
